# Supplementary material for: LOX and Its Methylation Impact Prognosis of Diseases and Correlate with TAM Infiltration in ESCA
Source: J Oncol. 2022 Aug 31;2022:5111237. doi: 10.1155/2022/5111237 (PMC9452977; doi:10.1155/2022/5111237)
Supplement: Supplementary Materials — Figure S1: Differential expression genes and related biological pathways in the TCGA-ESCA database. (A) Volcano plot showing the distribution of the adjusted p values and fold changes, with red dots representing overexpressed mRNAs and blue dots representing statistically significant underexpressed mRNAs. (B) Hierarchical clustering analysis of DEGs between tumor tissues (N = 162) and normal tissues (N = 1456). KEGG pathway enrichment analysis of upregulated DEGs (C) and downregulated DEGs (E). GO biological process enrichment analysis of upregulated DEGs (D) and downregulated DEGs (F). Figure S2: Correlation between IFI44 mRNA, IL18 mRNA, and SLURP1mRNA expression and OS. (A) DEG PPI network was created with Cytoscape. (B) IFI mRNA is highly expressed in ESCA tissues from TCGA datasets. (C) IL18 mRNA is lowly expressed in ESCA tissues from TCGA datasets. (D) SLURP1 mRNA is lowly expressed in ESCA tissues from TCGA datasets. (E) Kaplan–Meier curves of low and high IFI expression in ESCA patients. (F) Kaplan–Meier curves of low and high IL18 expression in ESCA patients. (G) Kaplan–Meier curves of low and high SLURP1 expression in ESCA patients. Figure S3: KEGG and GO pathway enrichment analysis of LOX-related biological pathways in ESCA. KEGG pathway enrichment analysis of all LOX-related genes (A). Upregulated LOX-related genes (C); downregulated LOX-related genes (E). Gene Ontology (GO) biological process enrichment analysis of all LOX-related genes (B); upregulated LOX-related genes; (D) and downregulated LOX-related genes (F). The dot size and color intensity represent the gene count and enrichment level, respectively. Figure S4: Kaplan–Meier curves of low and high LOX DNA methylation at different sites in ESCA patients. (A) Cg05256605. (B) Cg09262269. (C) Cg22836153. (D) Cg23352712. (E) Cg02548238. (F) Cg08431704. (G) Cg01824804. (H) Cg01429231. (I) Cg09499414. Figure S5: Association between LOX DNA methylation and clinicopathological parameters of ESCA patients [file 5111237.f1.zip]

Archive with 11 entries (11 files):
- Fig  S1.pdf
- Fig  S2.pdf
- Fig  S3.pdf
- Fig  S4.pdf
- Fig  S5.pdf
- FIG  S6.pdf
- Fig  S7.pdf
- Supplementary Tables-Table 2.docx
- Supplementary Tables-Table 3.docx
- Supplementary Tables-table 4.pdf
- Supplementary Tables-Table1.docx
